# Supplementary material for: Autonomous identification of freezing of gait in Parkinson's disease from lower-body segmental accelerometry
Source: J Neuroeng Rehabil. 2013 Feb 13;10:19. doi: 10.1186/1743-0003-10-19 (PMC3598888; doi:10.1186/1743-0003-10-19)
Supplement: Additional file 1 — Agreement between clinical assessment and accelerometry (as measured by the intraclass correlation coefficient, ICC) for number of FOG events and percent time frozen for individual (right and left) thigh and feet sensors. [file 1743-0003-10-19-S1.xlsx]

## Sheet: Sheet1
ICC Raters vs Sensors Number of FOG
Window Size	2.5 s					5 s					7.5 s					10 s
iFOG Threshold	RT	LT	RF	LF		RT	LT	RF	LF		RT	LT	RF	LF		RT	LT	RF	LF
0.5	0.545975	0.660208	0.55511	0.635431		0.543	0.629	0.756	0.709		0.379292	0.409248	0.6573	0.529626		0.346312	0.308655	0.603893	0.45867		RT = right thigh
1	0.587132	0.612446	0.499829	0.546492		0.557	0.718	0.721	0.749		0.400627	0.637748	0.780816	0.637318		0.27927	0.579787	0.687055	0.589395		LT = left thigh
1.5	0.587558	0.602102	0.487428	0.48478		0.629	0.751	0.719	0.702		0.52358	0.694308	0.797612	0.695736		0.460976	0.673178	0.751977	0.632479		RF = right foot
2	0.618444	0.612415	0.504138	0.471694		0.709	0.782	0.759	0.706		0.642225	0.766338	0.761489	0.730282		0.546704	0.66879	0.736038	0.737855		LF = left foot
2.5	0.600541	0.623478	0.527081	0.486299		0.773	0.789	0.762	0.706		0.649727	0.723364	0.758764	0.783152		0.538481	0.703446	0.701613	0.763723
3	0.615803	0.616294	0.537568	0.50205		0.75	0.807	0.778	0.732		0.657227	0.731033	0.781346	0.759157		0.53129	0.697933	0.733174	0.725656
3.5	0.617932	0.619187	0.535759	0.509121		0.744	0.777	0.799	0.757		0.649322	0.696643	0.776721	0.793973		0.524753	0.648997	0.749725	0.710029
4	0.62757	0.63453	0.550867	0.526846		0.758	0.794	0.774	0.789		0.671737	0.70615	0.783239	0.806053		0.57942	0.683245	0.677797	0.765159
4.5	0.62377	0.619009	0.567255	0.543647		0.77	0.789	0.804	0.795		0.660458	0.708436	0.750824	0.829058		0.533967	0.656394	0.701588	0.739965
5	0.622455	0.608252	0.585589	0.556019		0.762	0.792	0.812	0.78		0.644701	0.722277	0.719162	0.814268		0.599396	0.611038	0.679195	0.736402
5.5	0.619403	0.600213	0.595788	0.562045		0.746	0.796	0.792	0.781		0.678027	0.708748	0.721643	0.786639		0.577939	0.590139	0.713475	0.72936
6	0.615269	0.59396	0.614657	0.566889		0.756	0.778	0.798	0.791		0.681086	0.691476	0.719396	0.786492		0.617962	0.632646	0.673484	0.736112
6.5	0.610541	0.60034	0.617132	0.574703		0.757	0.79	0.787	0.807		0.67283	0.674254	0.671465	0.812544		0.642948	0.608616	0.617016	0.75276
7	0.616627	0.595175	0.640501	0.593298		0.734	0.782	0.79	0.81		0.644658	0.652509	0.679589	0.799107		0.603289	0.613129	0.613065	0.741497
ICC Raters vs Sensors Percent Time Frozen
Window Size	2.5 s					5 s					7.5 s					10 s
iFOG Threshold	RT	LT	RF	LF		RT	LT	RF	LF		RT	LT	RF	LF		RT	LT	RF	LF
0.5	0	0	0	0		0	0	0	0		0	0	0	0		0	0	0	0
1	0	0	0	0		0.111	0.088	0	0		0.158619	0.140364	0	0		0.163342	0.152296	0	0
1.5	0.254237	0.115485	0	0		0.369	0.245	0	0		0.418546	0.303574	0	0		0.416219	0.332193	0	0
2	0.432336	0.21088	0	0		0.484	0.343	0	0.008		0.529915	0.38207	0	0.0547953		0.545121	0.396779	0	0.0645134
2.5	0.518522	0.305816	0.116695	0.14449		0.559	0.407	0.026	0.213		0.576976	0.412653	0.12843	0.302552		0.56688	0.423283	0.118897	0.330179
3	0.567635	0.360588	0.226576	0.255727		0.592	0.442	0.133	0.376		0.585475	0.443534	0.29083	0.453319		0.577636	0.420327	0.277984	0.47293
3.5	0.591919	0.396859	0.3154	0.329996		0.61	0.469	0.261	0.475		0.573098	0.453067	0.397648	0.52457		0.558085	0.440062	0.384454	0.525443
4	0.610281	0.433196	0.399174	0.421312		0.612	0.478	0.351	0.535		0.553125	0.443298	0.450556	0.566786		0.54071	0.431612	0.441265	0.538741
4.5	0.612979	0.457304	0.441595	0.474754		0.602	0.48	0.423	0.564		0.538891	0.441423	0.460836	0.572782		0.517204	0.417299	0.443283	0.543239
5	0.610371	0.478056	0.473971	0.502395		0.595	0.478	0.445	0.592		0.516113	0.428772	0.466097	0.593584		0.490656	0.409611	0.441922	0.561358
5.5	0.607756	0.482905	0.492198	0.507972		0.584	0.483	0.469	0.596		0.496859	0.410947	0.474072	0.587811		0.470026	0.390562	0.457112	0.561146
6	0.612774	0.493467	0.488796	0.520272		0.572	0.487	0.477	0.601		0.480876	0.388759	0.472036	0.581109		0.447007	0.371935	0.453081	0.564932
6.5	0.618738	0.50335	0.495516	0.528692		0.552	0.492	0.482	0.598		0.456146	0.375122	0.455109	0.582099		0.431752	0.35184	0.446844	0.552063
7	0.616304	0.509805	0.499385	0.521448		0.544	0.49	0.475	0.6		0.437782	0.37087	0.44147	0.572302		0.416084	0.342763	0.435937	0.547784
